# Supplementary material for: Maternal Vitamin D Deficiency in Mice Increases White Adipose Tissue Inflammation in Offspring
Source: Cells. 2022 Jun 25;11(13):2024. doi: 10.3390/cells11132024 (PMC9265671; doi:10.3390/cells11132024)
Supplement: Supplementary file 1 [file cells-11-02024-s001.zip]

Archive with 1 entries (1 files):
- cells-1713608-supplementary.pdf
